# Supplementary material for: Assessment of the Relationship between Clinical Manifestation and Pathogenic Potential of Streptococcus pyogenes Strains-Distribution of Genes and Genotypes of Toxins
Source: Biomedicines. 2022 Mar 29;10(4):799. doi: 10.3390/biomedicines10040799 (PMC9029580; doi:10.3390/biomedicines10040799)
Supplement: Supplementary file 1 [file biomedicines-10-00799-s001.zip]

Archive with 1 entries (1 files):
- biomedicines-1605829-supplementary.pdf
